# Supplementary material for: Enhancement of the Antioxidant Activity of Hedysari Radix Particle Dispersion via ZIF-8/PEG Surface Co-Adsorption
Source: Molecules. 2025 Dec 2;30(23):4632. doi: 10.3390/molecules30234632 (PMC12692810; doi:10.3390/molecules30234632)
Supplement: Supplementary file 1 [file molecules-30-04632-s001.zip]

Archive with 1 entries (1 files):
- molecules-3949181-supplementary.pdf
